# Supplementary material for: Long-term hematopoietic transfer of the anti-cancer and lifespan-extending capabilities of a genetically engineered blood system by transplantation of bone marrow mononuclear cells
Source: eLife. 2024 May 16;12:RP88275. doi: 10.7554/eLife.88275 (PMC11098557; doi:10.7554/eLife.88275)
Supplement: Supplementary file 1. — (a) Cell surface markers of different hematopoietic blood cells. (b) DNA primers used in ChIP-qPCR experiments. [file elife-88275-supp1.zip]

Archive with 2 entries (2 files):
- Supplementary file 1a.xlsx
- Supplementaryfile1b.xlsx
