# Supplementary material for: Long-term hematopoietic transfer of the anti-cancer and lifespan-extending capabilities of a genetically engineered blood system by transplantation of bone marrow mononuclear cells
Source: eLife. 2024 May 16;12:RP88275. doi: 10.7554/eLife.88275 (PMC11098557; doi:10.7554/eLife.88275)
Supplement: Supplementary file 1. — (a) Cell surface markers of different hematopoietic blood cells. (b) DNA primers used in ChIP-qPCR experiments. [file elife-88275-supp1.zip › Supplementary file 1a.xlsx]

## Sheet: 工作表1
Supplementary file 1a
Marker	Cell types
CD45R+/CD3e-	B cells
CD45R-/CD3e+	T cells
CD45R-/CD3e-/NK1.1+/NKp46+	NK cells
CD11b+/Gr-1-	Monocytes
CD11b+/Gr-1+	Granulocytes
